# Supplementary material for: Neighborhood and Child Development at Age Five: A UK–US Comparison
Source: Int J Environ Res Public Health. 2021 Oct 4;18(19):10435. doi: 10.3390/ijerph181910435 (PMC8508230; doi:10.3390/ijerph181910435)
Supplement: Supplementary file 1 [file ijerph-18-10435-s001.zip]

Archive with 1 entries (1 files):
- ijerph-1383923-supplementary.pdf
